# Supplementary material for: One-pot biocatalytic route from cycloalkanes to α,ω‐dicarboxylic acids by designed Escherichia coli consortia
Source: Nat Commun. 2020 Oct 7;11:5035. doi: 10.1038/s41467-020-18833-7 (PMC7542165; doi:10.1038/s41467-020-18833-7)
Supplement: Supplementary file 4 — Source Data [file 41467_2020_18833_MOESM4_ESM.xlsx]

## Sheet: Figure 3b,c,d
Figure 3
（b）
			Product concentration (mM)
		Time (h)	1st	2nd	3rd	AVERAGE	STDEV
	E. coli (M3A_M3D)	1	9.39	14.28	13.94	12.54	2.73
		6	18.6	23.93	21.07	21.2	2.67
		22	23.16	29.27	29.06	27.16	3.47
	E. coli (M3B_M3C)	1	20.05	20.22	20.94	20.4	0.47
		6	30.49	32.72	28.93	30.71	1.91
		22	37.47	41.15	40.58	39.73	1.98
	E. coli (M3G)	1	1.34	1.29	1.24	1.29	0.05
		6	7.09	6.55	6.9	6.84	0.27
		22	16.65	15.27	16.54	16.15	0.76
	E. coli (M3A_M3F)	1	11.92	11.28	10.78	11.33	0.57
		6	22.03	22.21	21.85	22.03	0.18
		22	26.05	25.86	26	25.97	0.1
	E. coli (M3H)	1	17.36	12.64	16.21	15.4	2.46
		6	29.77	23.63	25.06	26.15	3.21
		22	34.42	27.85	33.98	32.09	3.67
	E. coli (M3B_M3E)	1	25.38	20.74	22.93	23.02	2.32
		6	41.47	35.54	34.47	37.16	3.77
		22	44.89	38.91	38	40.6	3.74
	E. coli (M3I)	1	24.39	23.8	24.29	24.16	0.32
		6	33.39	33.47	33.34	33.4	0.06
		22	34.76	34.57	34.18	34.5	0.3
	E. coli (M3J)	1	20.15	21.82	20.07	20.68	0.99
		6	36.09	33.88	35.6	35.19	1.16
		22	37.31	36.59	36.04	36.65	0.64
(c)			AA concentration (mM)
		Time (h)	1st	2nd	3rd	AVERAGE	STDEV
		0	0	0	0	0	0
		1	40.67	42.64	43.75	42.35	1.27
		3	87.58	90.21	89.32	89.03	1.09
		6	97.92	99.02	98.5	98.48	0.45
		10	100	100	100	100	0
		24	100	100	100	100	0
			6-HHA concentration (mM)
		Time (h)	1st	2nd	3rd	AVERAGE	STDEV
		0	0	0	0	0	0
		1	59.33	57.36	56.25	57.65	1.56
		3	12.42	9.79	10.68	10.97	1.34
		6	2.08	0.98	1.5	1.52	0.55
		10	0	0	0	0	0
		24	0	0	0	0	0
			CL concentration (mM)
		Time (h)	1st	2nd	3rd	AVERAGE	STDEV
		0	100	100	100	100	0
		1	0	0	0	0	0
		3	0	0	0	0	0
		6	0	0	0	0	0
		10	0	0	0	0	0
		24	0	0	0	0	0
(d)			AA concentration (mM)
		Time (h)	1st	2nd	3rd	AVERAGE	STDEV
		0	0	0	0	0	0
		1	42.14	46.91	42.12	43.73	2.76
		3	112.9	117.05	113.7	114.55	2.2
		5	187.23	165.44	187.72	180.13	12.72
		8	238.09	229.88	237.09	235.02	4.48
		10	300.48	272.85	305.8	293.04	17.69
		11	295.25	287.06	299.14	293.82	6.16
		13	331.2	292.74	332.38	318.77	22.55
		26	461.51	397.48	441.32	433.44	32.73
			6-HHA concentration (mM)
		Time (h)	1st	2nd	3rd	AVERAGE	STDEV
		0	0	0	0	0	0
		1	151.49	115.42	117.61	128.17	20.22
		3	82.19	44.5	81.93	69.54	21.69
		5	13.82	0	12.33	8.72	7.58
		8	83.16	67.98	82.16	77.77	8.49
		10	38.2	26.02	42.28	35.5	8.46
		11	110.48	109.46	111.27	110.4	0.91
		13	83.35	75.2	82.34	80.3	4.44
		26	6.91	2.92	5.96	5.26	2.09
			CL concentration (mM)
		Time (h)				AVERAGE	STDEV
		0	200	200	200	200	0
		1	0	0	0	0	0
		3	0	0	0	0	0
		5	200	200	200	200	0
		8	0	0	0	0	0
		10	100	100	100	100	0
		11	0	0	0	0	0
		13	0	0	0	0	0
		26	0	0	0	0	0

## Sheet:  Figure 4b,c
Figure 4
（b）
			CL concentration (mM)
		Time (h)	1st	2nd	3rd	AVERAGE	STDEV
	E. coli (M2E)	1	16.47	15.56	16.5	16.18	0.53
		3	33.4	31.27	33.33	32.67	1.21
		6	30.97	28.89	30.42	30.09	1.08
	E. coli (M2F)	1	14.6	13.35	13.39	13.78	0.71
		3	29.34	31.67	30.52	30.51	1.16
		6	28.86	33.64	29.69	30.73	2.55
	E. coli (M2G)	1	5.2	6.01	6.35	5.85	0.59
		3	12.2	13.14	13.53	12.96	0.69
		6	17.18	18.65	17.48	17.77	0.78
	E. coli (M2H)	1	4.57	4.68	4.49	4.58	0.1
		3	10.48	10.59	10.33	10.47	0.13
		6	16.26	15.37	15.97	15.86	0.45
	E. coli (M2A_M2D)	1	2.56	2.55	2.52	2.55	0.02
		3	5.49	5.43	5.35	5.42	0.07
		6	8.31	8.13	8.27	8.23	0.09
	E. coli (M2B_M2C)	1	0.46	0.45	0.41	0.44	0.03
		3	1.01	0.96	0.97	0.98	0.03
		6	1.49	1.42	1.46	1.46	0.03
			CHONE concentration (mM)
		Time (h)	1st	2nd	3rd	AVERAGE	STDEV
	E. coli (M2E)	1	3.87	3.46	3.33	3.55	0.28
		3	4.99	4.48	4.99	4.82	0.29
		6	4.22	3.69	4.21	4.04	0.3
	E. coli (M2F)	1	3.84	4.21	4.19	4.08	0.21
		3	5.06	6.39	6.37	5.94	0.76
		6	4.78	6.21	4.92	5.3	0.79
	E. coli (M2G)	1	2.4	2.28	2.29	2.32	0.06
		3	4.47	3.97	3.92	4.12	0.3
		6	5.73	4.88	5.65	5.42	0.47
	E. coli (M2H)	1	1.31	1.33	1.27	1.3	0.03
		3	2.63	2.56	2.59	2.59	0.03
		6	3.76	3.59	3.55	3.63	0.11
	E. coli (M2A_M2D)	1	2.61	2.61	2.62	2.62	0
		3	4.86	4.96	4.8	4.87	0.08
		6	7.05	7.03	7.01	7.03	0.02
	E. coli (M2B_M2C)	1	2.87	3.09	2.81	2.92	0.15
		3	5.25	5.69	5.18	5.37	0.28
		6	7.67	8.13	7.59	7.8	0.29
(C)			6-HHA concentration (mM)
		Time (h)	1st	2nd	3rd	AVERAGE	STDEV
		1	4.85	5.4	4.77	5.01	0.35
		3	14.07	13.22	11.61	12.97	1.25
		6	21.99	18.56	17.94	19.5	2.18
		24	28.38	22.45	21.58	24.13	3.7
			CL concentration (mM)
		Time (h)	1st	2nd	3rd	AVERAGE	STDEV
		1	16.31	14.22	13.48	14.67	1.47
		3	37.48	35.6	37.84	36.97	1.2
		6	36.94	39.42	41.94	39.43	2.5
		24	36.1	37.91	35.42	36.48	1.29
			CHONE concentration (mM)
		Time (h)	1st	2nd	3rd	AVERAGE	STDEV
		1	4.52	4.25	4.57	4.45	0.17
		3	5.73	6.11	7.3	6.38	0.82
		6	4.26	4.96	6.24	5.15	1
		24	0	0	0	0	0
			CHOL concentration (mM)
		Time (h)	1st	2nd	3rd	AVERAGE	STDEV
		1	32.35	33.94	39.4	35.23	3.7
		3	1.39	3.33	5.62	3.44	2.12
		6	0.15	0.18	0.26	0.2	0.06
		24	0	0	0	0	0

## Sheet: Figure 5b
Figure 5b
CHOL concentration (mM)
E. coli (M1A)	Time (h)	1st	2nd	3rd	AVERAGE	STDEV
	1	2.12931	2.12314	2.02715	2.0932	0.0572803
	3	1.87373	2.02577	1.79606	1.89852	0.116843
	6	5.38166	5.00547	5.46632	5.28448	0.245313
E. coli (M1B)	Time (h)	1st	2nd	3rd	AVERAGE	STDEV
	1	3.32991	3.38531	3.34248	3.35257	0.0290458
	3	2.56076	3.34027	2.71847	2.87317	0.412133
	6	6.09902	5.97162	5.88761	5.98608	0.106445
E. coli (M1C)	Time (h)	1st	2nd	3rd	AVERAGE	STDEV
	1	6.00169	6.04931	6.02798	6.02633	0.0238495
	3	9.12621	9.7955	9.54676	9.48949	0.338297
	6	8.46322	8.19371	8.49078	8.38257	0.164138
E. coli (M1D)	Time (h)	1st	2nd	3rd	AVERAGE	STDEV
	1	6.93407	6.79623	6.81095	6.84708	0.0756937
	3	10.7777	10.7523	10.7903	10.7734	0.0193428
	6	10.9277	12.0472	12.0474	11.6741	0.646426
CHONE concentration (mM)
E. coli (M1A)	Time (h)	1st	2nd	3rd	AVERAGE	STDEV
	1	1.03147	1.07356	0.930166	1.01173	0.0737068
	3	1.3124	1.3795	1.30475	1.33221	0.0411277
	6	0.774899	0.86472	1.78323	1.14095	0.558041
E. coli (M1B)	Time (h)	1st	2nd	3rd	AVERAGE	STDEV
	1	1.177	1.20969	1.18292	1.18987	0.0174192
	3	1.43793	1.73521	1.5488	1.57398	0.150231
	6	2.1229	2.01136	0.855374	1.66321	0.701829
E. coli (M1C)	Time (h)	1st	2nd	3rd	AVERAGE	STDEV
	1	0.901908	0.982929	0.893307	0.926048	0.049448
	3	1.95866	2.1346	1.97073	2.02133	0.0982808
	6	2.36082	2.36815	2.24948	2.32615	0.0665007
E. coli (M1D)	Time (h)	1st	2nd	3rd	AVERAGE	STDEV
	1	1.10478	0.911885	0.925211	0.980626	0.107728
	3	2.17877	2.20991	2.2172	2.20196	0.0204076
	6	2.61883	2.74558	2.73999	2.70147	0.0716225

## Sheet: Figure 6a,b,c,d
Figure 6	Figure 6
(a)	(a)	3:1			2:1			1:1			1:2			1:3
	CDW (g L-1)			AVERAGE			AVERAGE			AVERAGE			AVERAGE			AVERAGE
	8	13.1378	16.5474	14.8426	17.0165	10.0809	13.5487	13.3996	11.8385	12.6191	12.4976	13.4683	12.9829	9.97623	11.3438	10.66
	12	18.8335	22.516	20.6748	24.5708	23.4648	24.0178	21.74	23.1721	22.4561	20.0672	22.9736	21.5204	16.6964	17.5549	17.1257
	16	23.9077	18.3938	21.1507	27.533	24.2138	25.8734	25.0751	24.4717	24.7734	23.4025	19.7438	21.5732	16.156	11.4188	13.7874
	20	22.7918	29.3476	26.0697	31.6742	27.4849	29.5796	30.5954	27.3224	28.9589	21.6089	20.9848	21.2968	19.7514	20.4683	20.1098
	24	27.171	31.762	29.4665	27.668	35.3265	31.4973	36.7138	33.5483	35.1311	31.0037	25.1468	28.0753	23.2006	22.4473	22.824
	28	34.7024	32.6976	33.7	37.2492	41.7354	39.4923	36.132	36.0387	36.0853	32.9977	32.234	32.6158	25.8243	23.1788	24.5015
	32	33.6968	23.6475	28.6721	39.9413	39.234	39.5877	43.0928	39.3407	41.2167	37.8146	31.3613	34.588	26.1626	22.86	24.5113
(b)
	(b)	AA concentration (mM)
	Time (h)	1st	2nd	3rd	AVERAGE	STDEV
	1	17.1807	18.2967	21.1352	18.8709	2.03883
	3	38.4441	38.8526	39.115	38.8039	0.338097
	6	44.8195	45.0819	43.6959	44.5324	0.736247
	10	44.0564	45.8988	42.4075	44.1209	1.74657
	24	47.9	47.1347	44.4607	46.4985	1.80577
		6-HHA concentration (mM)
	Time (h)	1st	2nd	3rd	AVERAGE	STDEV
	1	3.29239	2.83823	2.61313	2.91458	0.346011
	3	0.879697	1.21441	0.623045	0.905716	0.296539
	6	0	0.334499	0.677054	0.337185	0.338535
	10	0	0	0	0	0
	24	0	0	0	0	0
	Time (h)	CHONE concentration (mM)
		1st	2nd	3rd	AVERAGE	STDEV
	1	3.79533	4.15595	3.60667	3.85265	0.279089
	3	4.74953	5.11618	4.41236	4.75936	0.35201
	6	5.28105	5.50886	4.548	5.11263	0.502082
	10	4.67766	5.45595	4.26027	4.79796	0.606853
	24	4.76492	5.11085	4.07616	4.65064	0.526729
		CHOL concentration (mM)
	Time (h)	1st	2nd	3rd	AVERAGE	STDEV
	1	35.9603	37.4729	27.6991	33.7108	5.26092
	3	11.9479	13.788	8.69766	11.4778	2.57751
	6	7.03189	7.54377	3.86922	6.14829	1.99026
	10	3.82252	4.46925	1.62924	3.307	1.48854
	24	0	1.40001	0	0.466669	0.808295
		CL concentration (mM)
	Time (h)	1st	2nd	3rd	AVERAGE	STDEV
	1	0.106911	0.292686	0	0.133199	0.148103
	3	0	0	0	0	0
	6	0	0	0	0	0
	10	0	0	0	0	0
	24	0	0	0	0	0
(c)
	(c)	1:1:1			2:1:1			2:1:2			6:2:1			4:1:1
	CDW (g L-1)			AVERAGE			AVERAGE			AVERAGE			AVERAGE			AVERAGE
	4	3.39285	3.97433	3.68359	5.87157	6.50187	6.18672	5.45342	6.88868	6.17105	5.26159	4.51758	4.88959	4.73061	5.20833	4.96947
	8	6.19436	5.34359	5.76898	7.1827	9.98049	8.5816	8.98893	8.8419	8.91542	10.532	7.50746	9.01972	13.1033	10.726	11.9147
	12	12.8604	15.4366	14.1485	16.3624	8.42947	12.3959	16.4829	15.5022	15.9926	13.695	12.6538	13.1744	13.0868	13.5304	13.3086
	16	11.0961	11.6888	11.3924	14.5542	14.7624	14.6583	10.8259	12.024	11.4249	14.3868	11.6699	13.0284	13.9392	14.5066	14.2229
	20	8.85815	8.49168	8.67491	10.731	12.5843	11.6577	8.91044	9.3174	9.11392	11.1016	12.3041	11.7029	12.9719	11.8244	12.3982
	24	6.99659	6.31256	6.65458	10.2303	10.9764	10.6033	7.83551	8.10895	7.97223	12.1752	11.9931	12.0842	13.4037	8.22437	10.8141
	28	6.74303	5.89863	6.32083	9.84449	10.0352	9.93985	7.02787	6.69273	6.8603	11.2462	12.5235	11.8848	11.6274	11.7003	11.6639
(d)	(d)	AA concentration (mM)
	Time (h)	1st	2nd	3rd	AVERAGE	STDEV
	1	3.83542	3.70806	3.63084	3.72477	0.103307
	3	9.74755	8.9036	9.22887	9.29334	0.425652
	6	17.6939	16.474	15.7283	16.6321	0.992284
	10	25.3654	22.5529	22.892	23.6034	1.53531
	18	32.8313	28.7685	30.5591	30.7197	2.03615
	26	29.9137	28.5674	27.0123	28.4978	1.45195
	32	27.8586	29.3269	25.8644	27.6833	1.73789
		6-HHA concentration (mM)
	Time (h)	1st	2nd	3rd	AVERAGE	STDEV
	1	0	0	0	0	0
	3	0.683685	1.02724	1.19699	0.969306	0.261511
	6	0	0.478219	3.00318	1.16047	1.61365
	10	0.931755	1.51585	1.29502	1.24754	0.294925
	18	0	0.955233	0	0.318411	0.551504
	26	0	0	0	0	0
	32	0	0	0	0	0
		CHOL concentration (mM)
	Time (h)	1st	2nd	3rd	AVERAGE	STDEV
	1	0.86809	0.939595	0.854748	0.887478	0.0456252
	3	0.855217	0.823115	0.949439	0.875924	0.0656581
	6	1.47488	2.22494	1.68933	1.79638	0.386322
	10	2.18997	2.97299	1.88126	2.34807	0.562773
	18	0.166215	0.550592	0	0.238936	0.282407
	26	0	0	0	0	0
	32	0	0	0	0	0

## Sheet: Table 1
Table 1							Product distribution [%]
	7(a-d) concentration (Mm)						2 (a-d)			3 (a-d)			4 (a-d)			5 (a-d)			7 (a-d)
	Substrate	1st	2nd	AVERAGE		Substrate	1st	2nd	AVERAGE	1st	2nd	AVERAGE	1st	2nd	AVERAGE	1st	2nd	AVERAGE	1st	2nd	AVERAGE
	2a	44.8167	51.1102	47.9634		2a	0	0	0	7.98174	5.3807	6.68122	0	0	0	0	0	0	92.0183	94.6193	93.3188
	2b	47.9	44.4607	46.1804		2b	0	0	0	9.04761	9.78236	9.41498	0	0	0	0	0	0	90.9524	90.2176	90.585
	2c	47.3658	50.7857	49.0758		2c	0	0	0	0	0	0	0	0	0	0	0	0	100	100	100
	2d	40.3427	42.5554	41.449		2d	0	0	0	0	0	0	0	0	0	11.8763	1.98663	6.93145	87.6685	98.0134	92.8409
	1a	12.8133	11.9165	12.3649		1a	0	0	0	0	0	0	0	0	0	0	0	0	100	100	100
	1b	20.2945	21.3434	20.8189		1b	0	0	0	0	0	0	0	0	0	0	0	0	100	100	100
	1c	19.2804	19.8986	19.5895		1c	0	0	0	0	0	0	0	0	0	0	0	0	100	100	100
	1d	6.48774	5.68196	6.08485		1d	14.8447	19.5169	17.1808	15.3872	10.9316	13.1594	0	0	0	13.0994	20.5523	16.8259	56.6686	48.9992	52.8339

## Sheet: Supplementary Figure 1b
Supplementary Figure 1
(b)		AA concentration (mM)
E.coli (M2E_M3J)	Time (h)	1st	2nd	3rd	AVERAGE	STDEV
	3	1.09121	1.14628	0.920749	1.05275	0.117585
	7	3.00255	3.10005	2.63056	2.91105	0.247754
	24	2.67227	2.96372	2.45153	2.69584	0.256912
E.coli (M2E) + E.coli (M3J)
	Time (h)	1st	2nd	3rd	AVERAGE	STDEV
	3	4.21875	4.9356	4.15831	4.43756	0.432375
	7	8.76172	8.33684	8.37312	8.49056	0.23553
	24	17.4974	16.3981	18.3228	17.4061	0.965633

## Sheet: Supplementary Figure 2b
Supplementary Figure 2
(b)			AA concentration (mM)
E. coli (M12A_M3J)		Time (h)	1st	2nd	3rd	AVERAGE	STDEV
		3	1.39334	1.36842	1.13662	1.29946	0.141574
		6	1.95398	1.85411	1.61808	1.80872	0.172487
		10	2.91415	2.15591	2.48849	2.51952	0.38007
		24	4.02014	3.51589	3.54225	3.69276	0.283827
E. coli (M1D) + E. coli (M2E) + E. coli (M3J)
		Time (h)	1st	2nd	3rd	AVERAGE	STDEV
		3	5.77456	6.31215	6.77804	6.28825	0.502167
		6	9.68727	10.3578	11.3554	10.4668	0.839407
		10	10.5526	11.4122	12.261	11.4086	0.85421
		24	12.8683	13.0412	14.6177	13.509	0.963983

## Sheet: Supplementary Figure 3
		Supplementary Figure 3. SDS-PAGE analysis of whole-cell proteins of Module 3 expressed in E. coli.

## Sheet: Supplementary Figure 5
		Supplementary Figure 5. SDS-PAGE analysis of whole-cell proteins of Module 2 expressed in E. coli.

## Sheet: Supplementary Figure 6
		Supplementary Figure 6. SDS-PAGE analysis of whole-cell proteins of Module 1 expressed in E. coli.

[truncated: 8 more sheets: Supplementary Figure 7a,b, Supplementary Figure 8, Supplementary Figure 10, Supplementary Figure 11, Supplementary Figure 12a,b, Supplementary Figure 13a,b, Supplementary Figure 14a,b,c, Supplementary Table 2]
